# Supplementary material for: Genome-wide linkage analyses identify Hfhl1 and Hfhl3 with frequency-specific effects on the hearing spectrum of NIH Swiss mice
Source: BMC Genet. 2012 Apr 27;13:32. doi: 10.1186/1471-2156-13-32 (PMC3416580; doi:10.1186/1471-2156-13-32)
Supplement: Additional file 1 — Table S1. Correlations between 2f1-f2 emissions intensities produced in response to different f2 input frequencies in the HFHL line. Bold values are significant. [file 1471-2156-13-32-S1.xlsx]

## Sheet: Sheet1
	5kHz	6kHz	7kHz	8kHz	9kHz	10kHz	11kHz	12kHz	13kHz	14kHz	15kHz	16kHz	17kHz	18kHz	19kHz	20kHz	21kHz	22kHz	23kHz	24kHz	25kHz	26kHz	27kHz	28kHz	29kHz	30kHz	31kHz	32kHz	33kHz	34kHz	35kHz	36kHz	37kHz	38kHz	39kHz	40kHz	41kHz	42kHz	43kHz	44kHz	45kHz	46kHz	47kHz	48kHz	49kHz	50kHz	51kHz	52kHz	53kHz
5kHz	1	-0.4436	0.0217	0.3255	0.2096	0.1918	0.2566	0.4532	0.035	0.0015	0.356	0.2796	0.0485	0.5852	-0.2385	-0.2418	0.3475	0.1407	0.4133	0.1507	0.1926	0.7495	0.1817	0.5281	0.3147	-0.1169	0.3875	0.7755	0.7873	0.2313	0.4945	-0.0303	0.1109	0.0695	0.1786	-0.5662	0.0761	-0.198	0.5414	0.2526	-0.0372	-0.5781	-0.4145	0.4551	0.0687	-0.7412	-0.1929	0.1236	-0.2486
6kHz		1	0.6196	-0.4372	0.5774	0.1125	0.1567	-0.3393	-0.3906	-0.5781	-0.4509	-0.4502	-0.0152	-0.3713	-0.2595	-0.5988	0.0261	0.2384	-0.1067	-0.214	-0.2558	-0.3039	0.0176	-0.0386	0.1996	0.4938	-0.6488	-0.1633	-0.3345	0.275	-0.0561	-0.4379	0.5024	0.1181	0.0806	-0.1788	0.5173	0.0361	-0.387	0.0082	0.1024	0.3931	0.0075	-0.253	-0.584	0.3042	0.1772	-0.6418	0.8826
7kHz			1	0.1184	0.4339	-0.3168	0.007	0.1786	-0.3407	-0.8088	-0.3048	-0.2646	-0.0362	0.3394	0.0507	-0.7587	0.1337	0.4793	0.0633	0.1893	-0.182	0.0654	0.1341	0.1282	0.2506	0.536	-0.2162	0.2461	0.4158	0.3358	0.0931	-0.8982	0.736	0.5052	-0.0312	-0.2313	0.8751	-0.1875	-0.3699	-0.295	-0.1428	-0.0704	0.1254	0.0508	-0.1782	0.0007	0.0853	-0.1016	0.827
8kHz				1	-0.0535	0.0369	0.1015	0.5346	0.4324	-0.3904	0.1069	-0.006	0.267	0.2922	0.2202	-0.0027	0.0103	0.0424	-0.3022	0.7651	-0.4059	0.2234	-0.0602	0.1757	-0.2631	-0.1345	-0.0225	0.2631	0.4387	-0.685	0.3082	-0.2282	0.0798	-0.0646	-0.6847	0.248	0.171	0.0032	-0.3923	-0.5463	-0.5325	0.1063	0.6196	0.748	0.156	-0.2687	-0.5772	0.9001	-0.3187
9kHz					1	0.2093	-0.0234	-0.1307	-0.014	-0.4153	-0.5169	-0.5753	0.4098	-0.1625	-0.0887	-0.3571	-0.2803	-0.0578	-0.1994	0.2491	-0.0939	0.1891	0.0969	0.5394	0.319	0.5347	-0.6286	0.5395	0.0337	0.1504	0.6162	-0.2271	0.4945	0.0897	0.0868	-0.439	0.5557	0.2122	-0.2114	0.0819	-0.4617	0.1894	0.1121	-0.0215	-0.8578	0.1466	0.1253	-0.3448	0.5729
10kHz						1	0.8213	0.1789	-0.0819	-0.1765	0.3086	-0.1176	0.1542	-0.5511	-0.6672	-0.2502	0.5052	-0.0465	-0.1914	-0.2705	-0.5265	0.0347	-0.342	-0.0111	-0.1676	-0.472	-0.352	0.0094	-0.2298	-0.3653	0.3034	0.3599	-0.3208	-0.536	-0.3619	-0.2837	-0.4186	0.016	-0.0198	0.1115	0.2162	0.4191	-0.1702	0.4754	-0.23	-0.4107	-0.5316	-0.2308	-0.1167
11kHz							1	0.323	-0.3533	-0.4297	0.5758	0.1239	-0.2577	-0.1649	-0.8386	-0.6215	0.8627	0.4374	0.1662	-0.3011	-0.463	0.1984	-0.1298	-0.03	0.0329	-0.3822	-0.0658	-0.0117	0.1088	-0.1692	0.0523	0.041	-0.0569	-0.2721	-0.3001	-0.2268	-0.2456	-0.3699	0.0734	0.0257	0.5063	0.131	-0.3521	0.5716	0.0787	-0.7161	-0.6846	-0.2037	-0.0053
12kHz								1	-0.3231	-0.3822	0.4652	-0.2301	0.1502	0.1706	0.1189	-0.2567	0.4493	0.158	-0.2462	0.0324	-0.374	0.2834	-0.5016	-0.0508	-0.2911	-0.4878	0.3614	0.4503	0.59	-0.2176	0.5602	-0.1658	-0.316	0.313	-0.5886	-0.2117	-0.1094	-0.3537	-0.2323	-0.6214	-0.2464	-0.195	0.0999	0.3784	0.5618	-0.3714	-0.4082	0.4155	-0.0281
13kHz									1	0.3326	-0.4861	0.3382	0.5514	-0.005	0.3745	0.5655	-0.4681	-0.644	-0.252	0.5058	-0.1469	-0.2776	0.0218	-0.0714	-0.3874	-0.0924	-0.3356	-0.2101	-0.2302	-0.4533	-0.1475	0.035	-0.0467	-0.6671	-0.1191	0.113	0.1002	0.7595	-0.0555	0.2492	-0.3327	0.3759	0.477	0.4189	-0.2814	0.1879	0.1482	0.5346	-0.4503
14kHz										1	0.0604	0.4188	-0.0113	-0.0298	0.2062	0.8081	-0.3313	-0.5176	0.1964	-0.2698	0.5589	-0.073	0.0635	-0.1176	-0.0679	-0.2725	0.3937	-0.195	-0.2897	0.1552	-0.2625	0.6729	-0.5296	-0.2737	0.4902	0.0724	-0.591	0.266	0.6018	0.5348	0.189	-0.2375	-0.3077	-0.3885	0.1875	0.1662	0.4265	-0.0624	-0.6438
15kHz											1	0.2632	-0.6591	0.266	-0.5314	-0.1655	0.6415	0.5705	0.4419	-0.2026	0.1959	0.5718	0.1284	0.1598	0.2571	-0.3671	0.713	0.1837	0.421	-0.0446	0.0229	0.4163	-0.2775	0.2254	-0.0619	0.1737	-0.6124	-0.7947	0.4201	-0.1305	0.4349	-0.5205	-0.4752	0.1689	0.6454	-0.7192	-0.662	0.0801	-0.4923
16kHz												1	-0.3323	0.5045	-0.2455	0.078	0.3707	0.0653	0.6703	-0.1501	0.2538	0.0663	0.3424	-0.1856	0.0585	-0.2439	0.426	-0.3044	0.1856	0.2243	-0.6738	-0.0253	0.0201	-0.3927	0.4081	-0.0701	-0.1111	0.0448	0.6764	0.616	0.6517	-0.3304	-0.4654	0.3298	0.3542	-0.5161	0.0599	0.0942	-0.4872
17kHz													1	-0.4156	0.5381	0.2918	-0.3693	-0.8265	-0.749	0.1541	-0.5441	-0.4491	-0.6415	-0.246	-0.665	-0.2833	-0.5693	0.0623	-0.2507	-0.3303	0.4448	-0.1492	-0.2856	-0.4408	-0.403	-0.3991	0.1928	0.8246	-0.4528	-0.0768	-0.5996	0.5805	0.5228	0.2397	-0.3603	0.4278	0.3387	0.2291	0.1322
18kHz														1	0.0293	-0.2206	0.1395	0.4907	0.6968	0.3518	0.53	0.6411	0.6174	0.4348	0.5211	0.3262	0.6307	0.4548	0.853	0.4137	-0.0974	-0.3677	0.5088	0.4579	0.3962	-0.043	0.3843	-0.4115	0.4832	0.1038	0.0678	-0.8096	-0.2757	0.155	0.3236	-0.511	-0.0237	0.2905	-0.145
19kHz															1	0.5727	-0.6776	-0.5662	-0.5274	0.3012	0.003	-0.3817	-0.3318	-0.2654	-0.4777	0.0005	0.0128	-0.0301	-0.0591	-0.1339	0.1102	-0.1939	-0.2063	0.1804	-0.1884	0.1569	0.2017	0.4556	-0.4089	-0.3769	-0.6532	0.0968	0.6091	-0.2774	0.1555	0.6978	0.528	0.4869	0.0244
20kHz																1	-0.657	-0.7	-0.3118	0.1288	0.2634	-0.2752	-0.1376	-0.1728	-0.3737	-0.2493	0.1299	-0.2483	-0.4247	-0.3275	-0.0912	0.6119	-0.5807	-0.2783	0.0169	0.391	-0.5083	0.4436	0.0671	0.0669	-0.3029	0.11	0.3029	-0.287	0.1212	0.4988	0.2926	0.3584	-0.6454
21kHz																	1	0.4945	0.3876	-0.4885	-0.3093	0.189	-0.1493	-0.2157	0.0126	-0.4668	0.2797	-0.0316	0.3395	0.1494	-0.1306	-0.1739	-0.0777	-0.0911	-0.114	-0.3672	-0.1667	-0.4467	0.259	0.0835	0.6876	-0.1692	-0.5549	0.4696	0.4274	-0.7797	-0.4359	-0.2058	0.0416
22kHz																		1	0.5939	0.077	0.239	0.5815	0.5635	0.4108	0.6854	0.4112	0.3519	0.2357	0.5267	0.2504	-0.109	-0.2325	0.5627	0.5856	0.127	0.2137	0.1845	-0.8864	0.1508	-0.1993	0.3444	-0.4969	-0.3314	0.042	0.2021	-0.5492	-0.5294	-0.1287	0.1962
23kHz																			1	-0.1756	0.674	0.5717	0.7421	0.3617	0.7396	0.2831	0.573	0.1658	0.4732	0.6596	-0.397	-0.0198	0.4233	0.2226	0.7579	-0.1241	0.0555	-0.5053	0.8401	0.5809	0.6543	-0.7603	-0.7884	-0.0635	0.172	-0.6266	-0.0034	-0.3251	-0.1451
24kHz																				1	0.0198	0.321	0.3981	0.5473	0.1527	0.461	-0.17	0.3484	0.3073	-0.4924	0.2674	-0.1599	0.4578	0.1282	-0.2965	0.4463	0.3982	0.0379	-0.3264	-0.3821	-0.7093	0.0193	0.6688	0.3508	-0.2652	0.0395	-0.3436	0.7195	-0.1992
25kHz																					1	0.5313	0.7104	0.5198	0.7215	0.4741	0.5979	0.305	0.2662	0.5836	-0.1321	0.3324	0.221	0.4724	0.8181	0.1524	-0.0899	-0.3665	0.7034	0.3913	0.1344	-0.7855	-0.4865	-0.5954	0.0672	-0.0497	0.2852	-0.2198	-0.2569
26kHz																						1	0.5912	0.8577	0.7535	0.3043	0.5154	0.8185	0.7774	0.2242	0.4413	0.1686	0.3425	0.4866	0.2791	-0.0643	0.0021	-0.6733	0.509	0.033	-0.0598	-0.7647	-0.3923	0.1199	0.051	-0.6684	-0.4404	0.0628	-0.2499
27kHz																							1	0.6937	0.8661	0.7408	0.2265	0.2307	0.3219	0.326	-0.2661	0.0138	0.7196	0.2913	0.6175	0.2983	0.2716	-0.3973	0.4931	0.3459	0.1602	-0.5382	-0.2774	-0.1142	-0.2369	-0.2924	-0.1189	-0.0779	-0.1353
28kHz																								1	0.8042	0.6331	0.1023	0.7898	0.5048	0.1304	0.5046	0.1601	0.5466	0.4113	0.3045	0.0359	0.2136	-0.4082	0.2921	0.0599	-0.3348	-0.4911	-0.1216	-0.0062	-0.4127	-0.3229	-0.3052	0.0012	-0.085
29kHz																									1	0.7311	0.2721	0.5012	0.4291	0.5399	0.0497	0.0496	0.6705	0.5294	0.6587	0.0308	0.2305	-0.6095	0.5208	0.289	0.1746	-0.6596	-0.5017	-0.2789	-0.2616	-0.3615	-0.1213	-0.3828	0.1062
30kHz																										1	-0.2041	0.2842	0.1393	0.3377	0.0026	-0.2906	0.8609	0.5014	0.4404	0.2122	0.6467	-0.1885	-0.0339	0.0375	-0.251	-0.2221	0.087	-0.3658	-0.5585	0.2196	0.146	-0.201	0.4324
31kHz																											1	0.2464	0.5814	0.3408	-0.1065	0.2271	-0.2229	0.4732	0.3109	0.0976	-0.3825	-0.6135	0.601	-0.0033	0.2995	-0.8559	-0.495	-0.1818	0.8012	-0.4337	-0.0718	0.1586	-0.463
32kHz																												1	0.7408	0.2249	0.8116	-0.0228	0.2741	0.5134	0.1203	-0.3643	0.2287	-0.3486	0.2116	-0.1109	-0.4527	-0.5615	-0.1523	0.0653	-0.1487	-0.3621	-0.1604	0.0603	0.0515
33kHz																													1	0.2906	0.345	-0.3552	0.3642	0.5443	0.0964	-0.2521	0.3158	-0.5373	0.311	-0.1511	-0.0946	-0.7546	-0.2478	0.305	0.339	-0.6488	-0.2536	0.2913	-0.0342
34kHz																														1	-0.1568	-0.256	0.3342	0.4099	0.8423	-0.5313	0.3025	-0.2028	0.5958	0.5373	0.4362	-0.614	-0.7474	-0.5084	-0.0081	-0.111	0.6014	-0.6867	0.4249
35kHz																															1	0.1158	-0.0872	0.2793	-0.311	-0.3311	0.0366	-0.0792	-0.217	-0.3649	-0.6706	-0.0579	0.1799	0.0919	-0.2447	-0.0522	-0.2066	0.1033	0.1111
36kHz																																1	-0.5996	-0.2057	0.0897	0.3048	-0.8765	-0.1037	0.3458	0.1701	0.0638	-0.0509	-0.1881	-0.2559	0.0579	0.002	-0.2148	-0.0712	-0.6873
37kHz																																	1	0.34	0.3321	-0.0013	0.8245	-0.1978	0.001	0.101	-0.0557	-0.2088	0.0004	0.0644	-0.4802	-0.1408	-0.0168	-0.1219	0.4845
38kHz																																		1	0.179	0.1529	0.2513	-0.696	-0.0327	-0.4623	-0.2243	-0.634	-0.0832	-0.5051	0.2544	0.0418	0.005	-0.0469	0.343
39kHz																																			1	-0.2593	0.119	-0.0851	0.7862	0.7717	0.43	-0.589	-0.7103	-0.5216	-0.1762	-0.0759	0.5517	-0.598	0.0486
40kHz																																				1	-0.2615	-0.2631	-0.299	-0.459	-0.1658	0.1027	0.4886	-0.1563	0.1977	0.2781	-0.3885	0.4654	-0.3832
41kHz																																					1	0.1781	-0.2768	-0.0306	-0.2833	0.0141	0.236	0.1141	-0.441	0.12	0.2897	-0.0061	0.6903
42kHz																																						1	-0.2343	0.3106	-0.2667	0.6382	0.389	0.1311	-0.4349	0.5151	0.551	0.079	0.0328
43kHz																																							1	0.7672	0.5752	-0.7056	-0.8528	-0.111	0.1615	-0.5479	0.1549	-0.3404	-0.4201
44kHz																																								1	0.5584	-0.1732	-0.6666	-0.0608	-0.3173	-0.2272	0.4338	-0.5441	-0.1371
45kHz																																									1	-0.1995	-0.7665	-0.0089	0.3028	-0.4637	-0.0011	-0.53	-0.0558
46kHz																																										1	0.6024	0.243	-0.4195	0.4805	-0.0345	0.0529	0.2007
47kHz																																											1	0.1988	-0.1734	0.5603	-0.1384	0.6742	0.0308
48kHz																																												1	0.0244	-0.6028	-0.5741	0.5084	-0.2568
49kHz																																													1	-0.2771	-0.1643	0.3573	-0.3815
50kHz																																														1	0.5782	-0.0369	0.3067
51kHz																																															1	-0.3808	0.3465
52kHz																																																1	-0.5099
53kHz																																																	1
54kHz
55kHz
[truncated: 2 more columns]
