# Supplementary material for: Genome-wide linkage analyses identify Hfhl1 and Hfhl3 with frequency-specific effects on the hearing spectrum of NIH Swiss mice
Source: BMC Genet. 2012 Apr 27;13:32. doi: 10.1186/1471-2156-13-32 (PMC3416580; doi:10.1186/1471-2156-13-32)
Supplement: Additional file 2 — Table S2. Correlations between 2f1-f2 emissions intensities produced in response to different f2 input frequencies in the C3HeB/FeJ strain. Bold values are significant. [file 1471-2156-13-32-S2.xlsx]

## Sheet: Sheet1
	5kHz	6kHz	7kHz	8kHz	9kHz	10kHz	11kHz	12kHz	13kHz	14kHz	15kHz	16kHz	17kHz	18kHz	19kHz	20kHz	21kHz	22kHz	23kHz	24kHz	25kHz	26kHz	27kHz	28kHz	29kHz	30kHz	31kHz	32kHz	33kHz	34kHz	35kHz	36kHz	37kHz	38kHz	39kHz	40kHz	41kHz	42kHz	43kHz	44kHz	45kHz	46kHz	47kHz	48kHz	49kHz	50kHz	51kHz	52kHz	53kHz
5kHz	1	-0.3743	-0.4132	-0.2851	0.0334	0.1003	0.313	-0.4745	0.1575	0.7445	0.1486	-0.2363	-0.0452	0.068	0.3688	0.3331	-0.1492	0.4115	0.3078	-0.3309	0.1914	0.2924	0.0452	-0.0019	-0.5595	-0.4529	-0.2055	0.1281	0.3902	-0.0603	0.0535	0.089	-0.1106	0.2957	0.4398	0.0143	0.1242	0.0607	0.3333	0.5142	0.4164	0.3268	0.1158	-0.2403	0.2226	-0.1135	0.4882	-0.3079	-0.4931
6kHz		1	0.8841	0.4748	0.5197	0.4386	0.0068	0.5423	0.2185	-0.2245	0.5477	-0.1287	0.219	0.2873	0.1074	-0.079	0.5972	-0.1224	0.1848	-0.4189	-0.4854	-0.1862	0.2513	0.4988	-0.0733	0.0303	0.536	0.2312	0.3063	-0.0898	0.1793	0.1496	0.4341	0.4955	0.3406	0.208	0.5625	0.5955	-0.0194	0.4027	0.5579	0.2476	0.3134	0.7139	-0.0129	-0.1178	-0.3175	0.2753	0.5146
7kHz			1	0.6238	0.6105	0.4783	-0.0126	0.7096	0.1551	-0.4643	0.4177	-0.2202	-0.1504	0.3561	-0.1074	0.0178	0.6972	-0.1955	0.1278	-0.5254	-0.5905	0.0384	0.4166	0.5486	0.251	0.3382	0.4431	0.328	0.2715	0.0156	0.3303	0.3896	0.6675	0.4707	0.2833	0.3355	0.5747	0.6616	0.1889	0.4986	0.5787	0.3363	0.2811	0.6609	-0.0373	0.2097	-0.0832	0.6032	0.7126
8kHz				1	0.8537	0.8717	0.5058	0.285	0.6666	-0.0708	0.6704	-0.3275	-0.0751	0.302	-0.1942	0.3099	0.6148	0.3049	0.4382	-0.5049	-0.4923	0.2819	0.5546	0.752	0.4861	0.7278	0.5554	0.6523	0.5151	0.6032	0.8362	0.1123	0.7247	0.554	0.1799	0.6423	0.0621	0.5886	0.536	0.3287	0.4621	0.4126	-0.1444	0.5105	-0.1871	0.412	0.3432	0.384	0.1903
9kHz					1	0.9031	0.5362	0.1405	0.799	0.2346	0.8695	-0.5927	0.1096	0.261	0.2058	0.4627	0.7768	0.4206	0.6106	-0.6678	-0.5465	0.4607	0.8028	0.856	0.1489	0.5129	0.4572	0.7413	0.7406	0.367	0.9033	0.2362	0.7073	0.6882	0.4244	0.5955	0.3648	0.8405	0.761	0.5568	0.7286	0.5962	0.029	0.515	0.0786	0.3459	0.419	0.4177	0.1538
10kHz						1	0.7511	-0.0616	0.8362	0.3322	0.8648	-0.4194	0.1458	0.314	0.1399	0.4551	0.6176	0.4675	0.5839	-0.6833	-0.4316	0.2292	0.5783	0.8771	0.1236	0.4388	0.5055	0.7467	0.7371	0.524	0.8273	0.1507	0.6789	0.7529	0.4275	0.6006	0.2529	0.7319	0.6265	0.5421	0.6612	0.6198	-0.0087	0.5337	-0.0496	0.303	0.5291	0.2344	0.0126
11kHz							1	-0.3379	0.7785	0.5953	0.5307	-0.3636	0.3755	0.2633	0.1586	0.5405	0.2782	0.6628	0.7551	-0.5755	-0.4171	0.293	0.4393	0.7543	0.1605	0.3017	0.4701	0.5866	0.4503	0.55	0.538	0.2228	0.4778	0.6058	0.5618	0.6503	0.2132	0.3032	0.6062	0.4113	0.4905	0.414	-0.3138	0.2857	0.2935	0.3265	0.6835	-0.1289	-0.4562
12kHz								1	-0.2606	-0.667	-0.1606	-0.1006	-0.3497	0.2472	-0.5047	-0.1402	0.2884	-0.2772	0.0509	-0.1614	-0.4866	0.2439	0.1733	0.0404	0.4949	0.3554	0.4064	-0.1069	-0.2529	-0.0727	-0.0301	0.334	0.3584	0.0377	0.1055	0.3334	0.2687	0.0469	-0.0201	0.235	0.279	-0.1834	-0.0918	0.2484	0.0181	0.1456	-0.3258	0.3641	0.4643
13kHz									1	0.5735	0.8432	-0.5891	0.4823	0.2131	0.1917	0.3789	0.3795	0.5504	0.7279	-0.368	-0.2953	0.3901	0.6973	0.7775	0.0294	0.3865	0.3779	0.6744	0.6561	0.4455	0.7742	-0.0551	0.3336	0.4849	0.3008	0.6771	0.1153	0.556	0.7077	0.3799	0.5224	0.4995	-0.1825	0.2629	0.1277	0.3371	0.3679	0.0988	-0.3361
14kHz										1	0.4924	-0.2953	0.5326	-0.0483	0.5922	0.4153	-0.0094	0.7066	0.6043	-0.2572	0.052	0.2412	0.1848	0.2582	-0.5464	-0.329	0.1129	0.2821	0.5078	0.1287	0.2759	-0.1609	-0.1172	0.39	0.4737	0.1334	0.0333	0.1195	0.3845	0.2376	0.35	0.2475	-0.1168	-0.054	0.313	-0.2275	0.3819	-0.5488	-0.747
15kHz											1	-0.4581	0.4029	0.1634	0.4148	0.3305	0.5913	0.4201	0.5354	-0.5045	-0.265	0.1446	0.5594	0.7399	-0.2605	0.1485	0.4054	0.6319	0.8111	0.2473	0.7371	-0.0741	0.394	0.6606	0.3674	0.3784	0.267	0.7873	0.5063	0.4531	0.642	0.5644	0.1473	0.4863	-0.0371	0.0133	0.2192	0.1175	-0.0243
16kHz												1	-0.2753	0.2193	-0.1008	-0.6132	-0.4467	-0.0891	-0.5401	0.3391	0.2189	-0.7285	-0.8421	-0.3875	-0.1276	-0.4492	-0.3077	-0.1061	-0.1486	0.2453	-0.4469	-0.4924	-0.2142	-0.0958	-0.2785	-0.6211	-0.4333	-0.5773	-0.6643	-0.4919	-0.5957	-0.0792	0.3892	0.2368	-0.094	-0.2277	-0.3016	-0.3918	0.0582
17kHz													1	-0.247	0.4942	0.1624	0.1001	0.2435	0.4284	0.0559	-0.0963	-0.0878	0.1925	0.2541	-0.3103	-0.178	0.3581	-0.0343	0.0377	-0.1859	-0.0293	-0.1212	-0.2151	0.0645	0.2396	0.1115	0.2327	0.1205	-0.0014	-0.136	0.0941	-0.1483	-0.2413	0.083	0.287	-0.3164	-0.201	-0.3714	-0.3926
18kHz														1	-0.2817	-0.4459	-0.0569	0.2534	0.2904	-0.2745	-0.4095	0.0114	0.1149	0.4822	0.0563	-0.0506	-0.0478	0.6771	0.4977	0.5904	0.2164	-0.1341	0.3487	0.4743	0.2658	0.4108	0.1198	0.0447	0.304	0.5342	0.3792	0.7176	0.4719	0.5975	0.369	0.5845	0.0447	0.173	0.0012
19kHz															1	0.4008	0.4389	0.3856	0.2125	-0.3563	-0.1413	-0.0547	0.1535	0.2353	-0.6125	-0.4291	0.0104	0.1767	0.4182	-0.2483	0.1427	0.1128	0.0938	0.4134	0.4794	-0.4045	0.423	0.4091	0.1545	0.022	0.2285	0.2041	0.2763	0.2645	0.391	-0.4308	0.2302	-0.2509	-0.0561
20kHz																1	0.6167	0.4351	0.5136	-0.6457	-0.3444	0.5482	0.4968	0.3729	0.19	0.3971	0.5085	0.0976	0.1283	-0.022	0.4594	0.6439	0.4974	0.3973	0.5523	0.2884	0.3621	0.4372	0.5249	0.2363	0.4441	-0.0682	-0.5245	-0.0664	0.1179	-0.0916	0.7427	-0.023	-0.138
21kHz																	1	0.2486	0.4006	-0.7617	-0.7	0.319	0.6459	0.6872	0.1958	0.426	0.5428	0.4276	0.414	0.0332	0.6204	0.5809	0.8143	0.645	0.5506	0.2346	0.6373	0.8132	0.5004	0.3462	0.6041	0.2804	0.0184	0.5756	0.1856	0.054	0.3883	0.3941	0.4621
22kHz																		1	0.7912	-0.4771	-0.4706	0.4372	0.2864	0.5095	-0.0202	0.0728	0.372	0.6133	0.5743	0.6395	0.58	-0.071	0.3823	0.655	0.6205	0.3295	-0.0382	0.0391	0.5847	0.1621	0.3598	0.3107	-0.2228	0.3462	0.5294	0.0642	0.5356	-0.4822	-0.6425
23kHz																			1	-0.5814	-0.6577	0.6509	0.6366	0.6887	0.1243	0.267	0.6252	0.5316	0.4477	0.4012	0.5626	0.2343	0.4584	0.6216	0.7415	0.74	0.3269	0.2655	0.7256	0.482	0.6884	0.2707	-0.3838	0.3144	0.5788	0.212	0.4174	-0.1965	-0.5221
24kHz																				1	0.7052	-0.3352	-0.4726	-0.7332	-0.0658	-0.1812	-0.53	-0.5362	-0.5335	-0.2267	-0.5129	-0.6492	-0.8552	-0.8912	-0.8608	-0.3795	-0.6804	-0.6404	-0.5699	-0.7088	-0.8281	-0.4929	-0.0687	-0.5885	-0.3375	-0.1244	-0.6798	-0.1506	-0.1567
25kHz																					1	-0.4215	-0.5551	-0.7284	-0.4359	-0.3941	-0.5993	-0.5328	-0.2631	-0.3523	-0.4359	-0.5417	-0.8315	-0.6633	-0.7218	-0.5018	-0.5969	-0.3485	-0.5386	-0.3767	-0.5715	-0.2796	0.0919	-0.7033	-0.6562	-0.3444	-0.3234	-0.1859	-0.1518
26kHz																						1	0.7532	0.2857	0.3814	0.5328	0.2272	0.2608	0.1464	0.1413	0.532	0.4153	0.3356	0.1439	0.3458	0.6275	0.1577	0.187	0.81	0.3621	0.4582	0.0637	-0.4757	-0.2011	0.388	0.4113	0.4456	0.2096	-0.2727
27kHz																							1	0.6979	0.2908	0.5917	0.2689	0.5326	0.4109	0.1058	0.7162	0.4572	0.5306	0.3323	0.3546	0.6713	0.475	0.6834	0.8805	0.4878	0.6174	0.4002	-0.1671	0.168	0.3546	0.5397	0.3891	0.5596	0.0844
28kHz																								1	0.1986	0.4044	0.47	0.8387	0.6814	0.5085	0.7406	0.311	0.7847	0.7894	0.5913	0.6246	0.503	0.6953	0.7139	0.5558	0.6856	0.6867	0.0815	0.712	0.3726	0.4774	0.4955	0.3127	0.0753
29kHz																									1	0.8785	0.3254	0.0887	-0.3523	0.4045	0.2684	0.3637	0.475	-0.1108	-0.1185	0.5082	-0.1087	-0.1079	0.2573	-0.1457	-0.1229	-0.2122	-0.5549	0.008	-0.013	0.566	0.2397	0.3752	0.171
30kHz																										1	0.3782	0.27	-0.0518	0.3942	0.6107	0.3344	0.5402	0.0152	-0.1043	0.6227	-0.0677	0.2617	0.5097	-0.0111	0.0802	-0.0351	-0.5453	0.0068	-0.1404	0.5689	0.3516	0.5102	0.1743
31kHz																											1	0.0838	0.0384	0.183	0.3013	0.3197	0.5116	0.5072	0.5673	0.5271	0.306	0.2414	0.1579	0.2062	0.498	-0.209	-0.5425	0.3873	0.0612	-0.2157	0.1255	-0.2215	-0.1139
32kHz																												1	0.8591	0.7399	0.7981	-0.0393	0.6398	0.7233	0.3779	0.4392	0.1459	0.4932	0.7284	0.4441	0.4777	0.8702	0.3236	0.6698	0.365	0.5942	0.4824	0.2542	-0.0297
33kHz																													1	0.4799	0.7336	-0.1798	0.4293	0.7596	0.3973	0.2146	0.1507	0.6138	0.589	0.5229	0.5813	0.8586	0.4759	0.5759	0.171	0.2086	0.371	0.0923	-0.0651
34kHz																														1	0.6013	-0.2825	0.4559	0.461	0.1154	0.428	-0.3803	-0.0771	0.4143	0.0408	0.0508	0.4515	-0.0739	0.4447	0.1329	0.5074	0.4055	-0.1046	-0.3131
35kHz																															1	0.0575	0.6435	0.5788	0.2532	0.5224	0.02	0.6211	0.8093	0.3107	0.4682	0.5523	-0.0804	0.3774	0.0553	0.4321	0.5433	0.3044	-0.0285
36kHz																																1	0.5969	0.2541	0.5411	0.2747	0.7635	0.4029	0.3596	0.4476	0.4802	-0.0087	-0.2064	0.0672	0.303	0.1971	0.5183	0.4202	0.3756
37kHz																																	1	0.7619	0.6016	0.4413	0.5044	0.5824	0.5848	0.4655	0.5895	0.4599	0.013	0.6873	0.2764	0.4042	0.6109	0.3892	0.3617
38kHz																																		1	0.8149	0.3157	0.4763	0.5574	0.4937	0.6113	0.7575	0.6334	0.233	0.7911	0.3515	0.0616	0.5169	-0.0609	-0.0006
39kHz																																			1	0.3353	0.6965	0.3509	0.4588	0.6174	0.7833	0.3055	-0.0302	0.518	0.6403	-0.067	0.4855	-0.2113	-0.1723
40kHz																																				1	0.1913	0.2559	0.6668	0.5517	0.5849	0.2547	-0.4453	0.1308	0.192	0.587	0.3026	0.2527	-0.2474
41kHz																																					1	0.615	0.2935	0.6236	0.6959	0.2847	0.2241	0.4236	0.4792	0.0504	0.2052	0.3546	0.4083
42kHz																																						1	0.5212	0.568	0.6788	0.5669	0.2933	0.4366	-0.0399	0.1571	0.329	0.5815	0.4837
43kHz																																							1	0.5443	0.6122	0.5757	-0.1279	0.1859	0.4532	0.6302	0.6636	0.3638	-0.1645
44kHz																																								1	0.913	0.6362	0.2637	0.3113	0.2252	0.3144	0.3679	0.333	0.0943
45kHz																																									1	0.5232	0.0991	0.4433	0.3081	0.1387	0.3673	0.2056	0.0419
46kHz																																										1	0.649	0.5669	0.2547	0.5439	0.3972	0.3876	0.143
47kHz																																											1	0.4529	0.0576	0.06	-0.1858	0.284	0.4782
48kHz																																												1	0.3411	0.133	0.0816	0.0982	0.3187
49kHz																																													1	0.2681	0.2187	-0.1223	-0.2596
50kHz																																														1	0.3567	0.6461	0.1208
51kHz																																															1	0.101	-0.1512
52kHz																																																1	0.7451
53kHz																																																	1
54kHz
55kHz
[truncated: 2 more columns]
