# Supplementary material for: Genome-wide linkage analyses identify Hfhl1 and Hfhl3 with frequency-specific effects on the hearing spectrum of NIH Swiss mice
Source: BMC Genet. 2012 Apr 27;13:32. doi: 10.1186/1471-2156-13-32 (PMC3416580; doi:10.1186/1471-2156-13-32)
Supplement: Additional file 3 — Table S3. Correlations between 2f1-f2 emissions intensities produced in response to different f2 input frequencies in the CBA/CaJ strain. Bold values are significant. [file 1471-2156-13-32-S3.xlsx]

## Sheet: Sheet1
	5kHz	6kHz	7kHz	8kHz	9kHz	10kHz	11kHz	12kHz	13kHz	14kHz	15kHz	16kHz	17kHz	18kHz	19kHz	20kHz	21kHz	22kHz	23kHz	24kHz	25kHz	26kHz	27kHz	28kHz	29kHz	30kHz	31kHz	32kHz	33kHz	34kHz	35kHz	36kHz	37kHz	38kHz	39kHz	40kHz	41kHz	42kHz	43kHz	44kHz	45kHz	46kHz	47kHz	48kHz	49kHz	50kHz	51kHz	52kHz	53kHz
5kHz	1	0.7877	-0.5283	-0.1993	0.0347	-0.1141	-0.1764	0.0201	0.1177	-0.2091	-0.0142	-0.793	-0.6685	-0.5622	-0.1465	-0.052	0.2862	-0.3814	-0.2596	0.1583	-0.3625	-0.4854	-0.5061	-0.2314	0.0061	-0.1017	-0.0595	-0.2623	-0.3209	-0.0484	-0.4029	-0.5393	0.6679	-0.2771	-0.3018	-0.442	0.2141	0.0646	0.1967	-0.3089	-0.222	-0.3278	-0.2921	0.2541	0.0248	-0.77	-0.643	0.2507	0.6709
6kHz		1	-0.715	0.0353	0.0996	0.2933	0.1043	0.1487	-0.0405	-0.4358	-0.0552	-0.7533	-0.5058	-0.2383	-0.4281	-0.1355	0.3879	-0.3582	-0.1698	0.0606	-0.5136	-0.519	-0.3491	-0.0964	-0.0966	-0.0378	-0.1189	-0.3732	-0.1779	0.0976	-0.2786	-0.0716	0.5772	-0.1407	-0.1854	-0.263	0.078	0.2289	0.1804	-0.1922	-0.2912	-0.2397	0.2903	0.261	-0.0465	-0.6001	-0.1975	0.4526	0.7567
7kHz			1	0.3078	0.0275	-0.0057	-0.4709	-0.4267	-0.2152	0.4516	-0.2353	0.2354	0.2108	0.2584	0.053	-0.1335	-0.7742	0.6547	0.652	0.4008	0.0877	0.6133	0.5522	0.3611	0.1257	0.33	0.4913	0.6486	0.4591	0.339	0.6067	0.0569	-0.1284	0.4698	0.5859	0.2526	0.4763	0.3099	0.4608	0.7223	0.7601	0.6874	-0.37	0.0394	-0.0128	0.2067	-0.1384	0.0109	-0.4514
8kHz				1	0.4978	0.3998	-0.1333	-0.3265	-0.0109	-0.4063	-0.0842	-0.1888	0.2669	-0.165	-0.6888	-0.5446	-0.4369	0.1689	0.7408	0.4393	-0.0629	0.4848	0.7038	0.4514	0.2691	0.3602	0.5431	0.2851	0.3719	0.4833	0.3241	0.5491	0.3979	0.4699	0.6099	0.4184	0.2485	-0.0069	0.5393	0.2816	0.4708	0.6063	-0.0118	0.1822	-0.596	0.4161	0.1819	-0.0229	0.1173
9kHz					1	0.1548	-0.1427	-0.8245	-0.3178	-0.7281	-0.6328	-0.2797	-0.0513	0	-0.2896	0.04	-0.4134	-0.5806	0.1202	0.0052	-0.3526	-0.247	0.4223	-0.3469	-0.0326	-0.1124	-0.0775	0.0157	-0.1486	-0.2316	-0.0379	0.0775	-0.0113	0.2959	0.1275	-0.0466	-0.351	-0.2634	0.0303	-0.0066	0.0971	0.0527	-0.2314	-0.3121	-0.9183	0.043	-0.3298	0.0514	0.5757
10kHz						1	-0.3675	-0.2176	-0.1171	-0.0202	-0.4941	-0.3456	0.171	0.3603	-0.0526	0.2385	-0.4415	0.0954	0.0827	-0.061	-0.011	-0.2785	0.0651	0.0927	-0.4258	0.0522	-0.2883	-0.4357	-0.0843	0.3476	-0.0687	0.3568	0.0126	-0.1166	0.0474	-0.1703	-0.1049	0.2507	0.18	0.2771	0.3212	0.4356	0.3459	-0.35	0.0281	0.008	0.3539	0.09	0.0152
11kHz							1	0.5615	0.1764	-0.2357	0.4898	0.5314	0.3065	0.1819	-0.3845	-0.19	0.7516	-0.2207	-0.1685	-0.4098	-0.0234	0.1216	-0.1052	-0.1082	0.0015	-0.2857	0.1198	0.0085	0.0259	-0.3748	-0.0252	0.2112	-0.2796	0.0323	-0.1744	0.2095	-0.2765	-0.0346	-0.4741	-0.3411	-0.7426	-0.291	0.6433	0.2018	-0.1296	0.2347	0.4792	0.2255	0.1442
12kHz								1	0.3763	0.2695	0.8577	0.3059	0.0951	-0.1572	-0.0339	-0.2658	0.7911	0.2917	-0.1621	-0.0771	0.2675	0.2329	-0.343	0.3449	0.1922	0.0898	0.0914	-0.0968	0.1536	0.1498	-0.0481	0.1836	0.1045	-0.2367	-0.1478	0.241	0.1385	0.0287	-0.1683	-0.2935	-0.4189	-0.292	0.4956	0.4346	0.6364	0.1502	0.5383	-0.0767	-0.3397
13kHz									1	0.3569	0.4123	0.2558	0.5866	-0.3793	0.0359	0.1848	0.2179	-0.1665	-0.3055	-0.4378	0.7963	0.1051	-0.5346	-0.242	-0.3069	-0.5535	0.0773	-0.4671	-0.5597	-0.343	-0.6732	-0.3777	0.015	-0.7247	-0.5625	-0.4033	-0.1514	-0.347	-0.392	-0.6521	-0.4611	0.1562	-0.2223	-0.2351	0.0719	0.174	0.2795	-0.4083	-0.2319
14kHz										1	0.103	0.3361	0.3011	0.266	0.4615	0.3363	-0.2098	0.5684	-0.0669	-0.1617	0.5008	0.2125	-0.3985	0.0446	-0.3631	-0.1732	0.0804	-0.011	-0.0871	0.0175	-0.0228	-0.404	-0.2692	-0.3675	-0.1911	-0.3133	0.3064	0.3706	-0.0505	0.2251	0.1393	0.3962	-0.141	-0.1262	0.7052	-0.126	0.1008	-0.0197	-0.6214
15kHz											1	0.3381	0.0872	-0.493	-0.1503	-0.5506	0.7002	0.3001	0.0863	0.1917	0.3207	0.5365	-0.0383	0.4936	0.5596	0.274	0.3642	0.1953	0.3154	0.2228	0.0797	0.2354	0.2828	-0.0193	0.0899	0.4947	0.2507	-0.2356	-0.0077	-0.3336	-0.2541	-0.2775	0.1607	0.5871	0.3735	0.3745	0.3836	-0.3102	-0.3827
16kHz												1	0.7195	0.3878	0.2269	0.1525	0.1602	0.1528	-0.0989	-0.4596	0.5504	0.4144	0.0731	-0.0549	-0.0862	-0.2612	0.0396	0.1273	0.0315	-0.363	0.0785	0.161	-0.7477	-0.0497	-0.1066	0.2229	-0.3317	-0.2114	-0.5646	-0.1215	-0.2931	0.0379	0.2325	-0.2287	0.0791	0.649	0.5917	-0.2836	-0.6265
17kHz													1	0.3164	-0.015	0.2484	-0.1548	0.0388	-0.0134	-0.5488	0.7357	0.3276	0.0109	-0.1369	-0.419	-0.4601	0.0814	-0.2161	-0.2484	-0.2988	-0.2182	0.1422	-0.5538	-0.2934	-0.2075	-0.0732	-0.3596	-0.1928	-0.456	-0.1874	-0.2151	0.4859	0.1674	-0.4767	-0.1652	0.6363	0.6957	-0.3016	-0.4696
18kHz														1	0.1135	0.428	-0.2577	0.1611	-0.0429	-0.4216	-0.1556	-0.1422	0.0369	-0.2022	-0.571	-0.2402	-0.2126	-0.0055	0.0356	-0.1831	0.2541	0.1357	-0.7283	0.1262	-0.0127	-0.1308	-0.2163	0.5337	-0.2446	0.4879	-0.0079	0.3	0.5603	-0.3629	0.0843	-0.0289	0.3174	0.4806	-0.0903
19kHz															1	0.7145	-0.1062	-0.0718	-0.6268	-0.3547	0.4398	-0.3927	-0.4076	-0.3436	-0.2509	-0.2125	-0.7106	-0.3825	-0.4063	-0.3013	-0.3531	-0.3467	-0.5036	-0.5182	-0.4829	-0.3472	-0.4068	-0.3373	-0.4758	-0.217	-0.0152	-0.3643	-0.3069	-0.5719	0.5057	0.0037	-0.0513	-0.5182	-0.5289
20kHz																1	-0.1965	-0.4481	-0.776	-0.7913	0.3552	-0.7052	-0.6232	-0.8004	-0.8255	-0.7397	-0.785	-0.7084	-0.8043	-0.6734	-0.6521	-0.527	-0.6781	-0.7121	-0.7827	-0.7943	-0.6652	-0.1423	-0.6984	-0.3006	-0.3362	-0.1111	-0.1042	-0.9001	0.1316	-0.2156	-0.0117	-0.1438	-0.0827
21kHz																	1	-0.255	-0.4196	-0.2203	-0.0327	-0.1203	-0.4031	-0.0326	0.2095	-0.1068	-0.1134	-0.1879	-0.0596	-0.2165	-0.2336	0.042	0.0849	-0.2125	-0.3337	0.1289	-0.1746	-0.1959	-0.3863	-0.5724	-0.7421	-0.6988	0.4468	0.36	0.2516	-0.0209	0.2521	0.014	0.1364
22kHz																		1	0.67	0.5729	0.0335	0.7105	0.3828	0.8122	0.334	0.644	0.5523	0.5946	0.7413	0.7536	0.7193	0.3472	0.1761	0.4308	0.657	0.5025	0.7567	0.5382	0.6166	0.7217	0.6616	0.5136	0.1212	0.5115	0.5521	0.163	0.2159	0.1172	-0.587
23kHz																			1	0.7798	-0.2952	0.7842	0.8102	0.7719	0.5318	0.6981	0.8381	0.8002	0.8223	0.737	0.8167	0.498	0.443	0.808	0.9343	0.659	0.7371	0.3998	0.8374	0.7229	0.7268	0.6302	-0.0176	0.6073	-0.2103	0.231	-0.0152	0.2428	-0.0671
24kHz																				1	-0.4411	0.5208	0.6327	0.8033	0.7947	0.9092	0.5919	0.7119	0.793	0.8466	0.7046	0.3528	0.7434	0.7078	0.8498	0.6383	0.794	0.2249	0.9273	0.5578	0.7606	0.1649	-0.2372	0.7574	0.0427	-0.0252	-0.3402	0.0803	0.0037
25kHz																					1	0.1994	-0.2923	-0.1228	-0.2443	-0.3777	-0.1432	-0.4041	-0.4243	-0.25	-0.4979	-0.1324	-0.3366	-0.6427	-0.4328	-0.1982	-0.3198	-0.5117	-0.4801	-0.4874	-0.182	0.1557	-0.2397	-0.4754	0.2164	0.5385	0.4866	-0.7382	-0.7054
26kHz																						1	0.6162	0.7339	0.5649	0.5099	0.8373	0.7452	0.7073	0.5019	0.6428	0.4172	0.1889	0.5394	0.6943	0.7031	0.5836	0.1074	0.46	0.3827	0.4268	0.4817	-0.0449	0.55	0.0039	0.5504	0.2693	-0.1114	-0.487
27kHz																							1	0.6208	0.6179	0.698	0.4834	0.7161	0.769	0.5538	0.7818	0.7212	0.1408	0.8733	0.8961	0.8087	0.2807	0.0031	0.5537	0.5643	0.6588	0.3069	0.0234	0.3385	-0.4289	0.5329	0.088	-0.0373	-0.1187
28kHz																								1	0.7194	0.9008	0.5874	0.6094	0.8851	0.9285	0.7383	0.6766	0.5073	0.6055	0.8278	0.8172	0.6991	0.2398	0.74	0.525	0.636	0.2636	0.1831	0.7338	0.2968	0.3474	0.2617	-0.0383	-0.3861
29kHz																									1	0.8216	0.455	0.6615	0.735	0.5812	0.5725	0.4773	0.5407	0.6337	0.6875	0.8431	0.4453	-0.2319	0.5285	0.1368	0.3836	-0.2689	-0.147	0.7399	-0.0213	0.3284	-0.1131	-0.2452	-0.1321
30kHz																										1	0.3966	0.6439	0.8864	0.9026	0.7758	0.6345	0.5343	0.7231	0.8653	0.8143	0.6183	0.1564	0.7836	0.5627	0.7322	0.0326	0.0434	0.6931	0.1959	0.2046	-0.0262	-0.0348	-0.2136
31kHz																											1	0.7627	0.6216	0.4491	0.5902	0.1561	0.4707	0.5796	0.6644	0.469	0.7759	0.3801	0.6441	0.434	0.3475	0.5596	-0.0992	0.7045	-0.1781	0.0994	-0.0827	0.3023	0.0133
32kHz																												1	0.8471	0.4646	0.8926	0.2763	0.2239	0.8757	0.8424	0.6916	0.6761	0.3402	0.6266	0.6611	0.5396	0.2539	-0.1106	0.6813	-0.1059	0.1267	-0.2439	0.2739	-0.0916
33kHz																													1	0.7823	0.9539	0.6609	0.3255	0.8791	0.9369	0.8823	0.6661	0.3737	0.7127	0.7038	0.6127	0.1969	0.2453	0.7653	0.1163	0.257	0.0952	0.2199	-0.2059
34kHz																														1	0.6604	0.5941	0.6179	0.5429	0.7924	0.6293	0.719	0.3417	0.8599	0.6099	0.7673	0.3238	0.1167	0.6307	0.2972	0.1229	0.1023	0.0491	-0.2309
35kHz																															1	0.5548	0.1474	0.925	0.9233	0.7667	0.6267	0.4969	0.6724	0.8424	0.6504	0.2969	0.2145	0.6291	0.0418	0.1663	-0.005	0.3572	-0.1565
36kHz																																1	0.0578	0.5636	0.6361	0.8185	0.0261	-0.0494	0.2766	0.2981	0.3238	0.0737	0.5725	0.2918	-0.092	0.6638	0.6332	-0.1193	-0.2474
37kHz																																	1	0.2308	0.3915	0.2217	0.6573	0.111	0.7469	0.0705	0.3228	0.0427	-0.2422	0.6866	-0.0099	-0.2954	-0.3745	0.1026	0.3528
38kHz																																		1	0.9199	0.7678	0.493	0.3349	0.6514	0.7098	0.5617	0.1923	0.1451	0.6059	-0.2996	0.1609	-0.1372	0.3651	0.1253
39kHz																																			1	0.8125	0.6552	0.3237	0.8177	0.7523	0.7669	0.3765	0.0586	0.6422	-0.1326	0.2656	-0.0259	0.1871	-0.1017
40kHz																																				1	0.3344	-0.0664	0.4417	0.3489	0.4065	-0.0358	0.2601	0.6316	-0.0384	0.6022	0.3141	-0.1366	-0.3032
41kHz																																					1	0.6221	0.8694	0.6354	0.5904	0.4435	-0.1484	0.785	0.2947	-0.2895	-0.3086	0.391	-0.0271
42kHz																																						1	0.4832	0.7569	0.2758	0.5015	0.3641	0.3652	0.2931	-0.5473	-0.1256	0.868	0.2038
43kHz																																							1	0.6988	0.7979	0.4421	-0.161	0.6779	0.0229	-0.187	-0.3324	0.3066	0.1157
44kHz																																								1	0.7648	0.5743	0.1386	0.3382	0.1203	-0.1357	-0.1297	0.5303	-0.084
45kHz																																									1	0.5105	-0.3087	0.2344	0.0692	0.0973	-0.2067	-0.038	-0.2867
46kHz																																										1	-0.0616	-0.0334	-0.138	0.0903	0.134	0.2495	-0.1612
47kHz																																											1	0.1509	0.1816	0.1352	0.6804	0.4142	0.0479
48kHz																																												1	0.1815	-0.1161	-0.1395	0.3444	0.1276
49kHz																																													1	-0.1861	0.1897	-0.0527	-0.5466
50kHz																																														1	0.7011	-0.6499	-0.6242
51kHz																																															1	-0.2667	-0.5243
52kHz																																																1	0.609
53kHz																																																	1
54kHz
55kHz
[truncated: 2 more columns]
