# Supplementary material for: Genome-wide linkage analyses identify Hfhl1 and Hfhl3 with frequency-specific effects on the hearing spectrum of NIH Swiss mice
Source: BMC Genet. 2012 Apr 27;13:32. doi: 10.1186/1471-2156-13-32 (PMC3416580; doi:10.1186/1471-2156-13-32)
Supplement: Additional file 4 — Table S4. Correlations between 2f1-f2 emissions intensities produced in response to different f2 input frequencies in the C57BL/6J strain. Bold values are significant. [file 1471-2156-13-32-S4.xlsx]

## Sheet: Sheet1
	5kHz	6kHz	7kHz	8kHz	9kHz	10kHz	11kHz	12kHz	13kHz	14kHz	15kHz	16kHz	17kHz	18kHz	19kHz	20kHz	21kHz	22kHz	23kHz	24kHz	25kHz	26kHz	27kHz	28kHz	29kHz	30kHz	31kHz	32kHz	33kHz	34kHz	35kHz	36kHz	37kHz	38kHz	39kHz	40kHz	41kHz	42kHz	43kHz	44kHz	45kHz	46kHz	47kHz	48kHz	49kHz	50kHz	51kHz	52kHz	53kHz
5kHz	1	0.7474	0.3556	-0.4247	-0.2538	0.141	-0.7338	0.7631	-0.2151	-0.5939	-0.4087	0.338	-0.0873	0.3316	-0.4399	-0.5454	0.6922	-0.3062	-0.4002	-0.5182	0.5179	0.2078	0.2537	0.2895	-0.4586	-0.607	-0.4296	-0.4187	0.1232	0.0499	-0.2199	0.2752	-0.2007	-0.2919	-0.2117	-0.4379	0.0781	-0.6146	0.0143	0.7636	-0.0657	-0.3709	-0.6711	-0.6287	-0.0928	0.2639	-0.4938	0.4328	0.4519
6kHz		1	0.4423	-0.113	-0.2227	0.2282	-0.8209	0.7125	-0.2425	-0.2797	0.0227	0.0736	0.1489	0.2937	-0.8304	-0.6961	0.322	0.2593	-0.3229	-0.3829	0.6011	0.2345	0.082	0.281	0.0297	-0.083	-0.1515	0.2424	0.6501	0.4753	-0.041	0.4085	-0.176	-0.4973	-0.3592	0.093	-0.3904	-0.4805	0.1674	0.7236	-0.4205	-0.556	-0.3675	-0.2538	0.1075	0.4412	-0.2729	0.5559	0.4812
7kHz			1	0.1772	0.3497	0.4426	-0.2693	0.3661	0.074	0.2385	0.4803	-0.2054	0.2108	0.7151	-0.0476	-0.0111	0.0123	0.2319	0.4404	0.229	0.0335	0.2824	0.0017	0.6855	0.472	0.19	0.2877	0.1087	0.2958	-0.0732	0.6606	0.1619	0.0112	-0.3037	0.5996	-0.1497	0.3146	0.2975	-0.7471	0.266	-0.4555	-0.5786	0.2371	0.3809	0.575	0.5164	0.3582	0.5189	0.1518
8kHz				1	0.6837	0.7484	0.4288	-0.2465	-0.2446	0.5674	0.8339	-0.0411	0.2124	0.2994	-0.0611	-0.02	-0.2254	0.3742	0.5718	0.5011	-0.3385	0.6134	0.1882	0.4894	0.1911	0.6572	0.9442	0.7209	0.4111	0.3823	0.7811	0.0558	0.2774	-0.1181	-0.0171	0.7053	-0.3264	0.503	0.0049	-0.5931	-0.0436	0.11	0.087	0.266	0.0207	-0.0025	0.2555	-0.0604	-0.8277
9kHz					1	0.6906	0.5128	-0.4413	0.3776	0.7363	0.736	-0.4174	0.6504	0.3563	0.1031	0.4232	-0.1954	0.1677	0.7556	0.854	-0.6971	0.5858	0.5348	0.8062	0.1889	0.5806	0.8677	0.3037	-0.0233	0.0241	0.7906	0.4781	0.2966	0.4905	0.4371	0.2002	0.2886	0.7467	-0.2835	-0.3823	-0.3145	0.0935	0.2108	0.1264	0.5336	0.432	0.6518	0.4293	-0.5373
10kHz						1	0.2568	0.2552	-0.3367	0.4571	0.7079	0.2236	0.3702	0.7564	-0.2899	-0.3299	0.3645	-0.0646	0.277	0.2521	-0.0098	0.5686	0.2255	0.7074	-0.1006	0.4356	0.7305	0.363	0.5129	0.5178	0.6545	0.1922	-0.147	-0.157	-0.0363	0.2033	0.0203	0.4069	-0.1832	-0.3308	0.0439	0.1756	-0.1764	-0.0537	0.0974	0.4051	0.1821	0.3543	-0.5759
11kHz							1	-0.5309	0.0962	0.6637	0.4005	0.0084	0.2186	0.1262	0.5079	0.4353	-0.1243	-0.2944	0.2877	0.4677	-0.4629	-0.1762	-0.1537	-0.0516	0.0325	0.4816	0.4623	0.0336	-0.2095	0.0117	0.2369	-0.2867	-0.151	0.4379	0.2577	-0.0168	0.3903	0.7721	-0.2285	-0.9271	0.4159	0.7728	0.4371	0.3243	0.0445	-0.0353	0.5008	-0.2465	-0.6213
12kHz								1	-0.659	-0.4341	-0.1861	0.6638	-0.264	0.5941	-0.4677	-0.8474	0.7648	-0.3614	-0.6132	-0.7684	0.894	-0.1246	-0.3545	-0.018	-0.2884	-0.3505	-0.4005	-0.1918	0.5365	0.4053	-0.2308	-0.2218	-0.6122	-0.7279	-0.3395	-0.3403	-0.0444	-0.4654	-0.1186	0.3855	0.2583	-0.1149	-0.4295	-0.2415	-0.2855	0.1961	-0.4932	0.1743	0.3184
13kHz									1	0.3672	0.0382	-0.8909	0.5927	-0.3547	0.2063	0.8036	-0.5702	0.3011	0.4724	0.705	-0.6994	-0.0146	0.4243	0.2556	0.4198	0.1978	0.067	-0.0932	-0.512	-0.4819	0.1058	0.6102	0.3866	0.8229	0.5874	-0.1514	0.4015	0.3779	-0.1652	0.2193	-0.6678	-0.238	0.4709	0.15	0.7751	0.3906	0.6708	0.4721	0.3587
14kHz										1	0.8502	-0.4819	0.7437	0.326	0.0092	0.362	-0.3856	0.2674	0.4981	0.7462	-0.4401	0.0029	-0.0607	0.3555	0.5881	0.9269	0.7141	0.5173	0.2617	0.2969	0.5587	0.2287	-0.1055	0.3806	0.4004	0.2241	0.2274	0.9414	-0.34	-0.5787	-0.2919	0.282	0.714	0.5933	0.6524	0.5651	0.9048	0.3816	-0.2902
15kHz											1	-0.3242	0.5501	0.4951	-0.1565	0.0765	-0.3267	0.4672	0.59	0.6321	-0.2867	0.3497	-0.0033	0.5597	0.5828	0.8982	0.8892	0.7506	0.5429	0.4268	0.8155	0.1953	0.0467	-0.0338	0.275	0.499	-0.0757	0.7619	-0.3132	-0.4734	-0.3396	-0.0022	0.4876	0.5732	0.4949	0.4526	0.6645	0.3239	-0.4565
16kHz												1	-0.6061	0.3463	-0.0302	-0.6977	0.8043	-0.692	-0.6199	-0.7828	0.6728	-0.1479	-0.37	-0.3296	-0.6948	-0.4566	-0.3059	-0.3314	0.1986	0.2893	-0.3374	-0.636	-0.5278	-0.5838	-0.5225	-0.2459	-0.0615	-0.4105	0.105	-0.1994	0.8673	0.4532	-0.5757	-0.376	-0.8195	-0.3793	-0.7127	-0.4558	-0.2651
17kHz													1	0.1948	-0.4134	0.2071	-0.1686	0.2392	0.2548	0.6323	-0.3335	0.1221	0.3278	0.5032	0.3532	0.6676	0.445	0.3458	0.2313	0.3522	0.2721	0.7593	-0.1048	0.5862	0.1848	0.0562	0.191	0.5768	-0.0438	-0.0047	-0.5879	0.0745	0.3587	0.0901	0.7809	0.8649	0.7605	0.836	0.137
18kHz														1	-0.1196	-0.3628	0.5289	-0.3136	0.0501	-0.0413	0.3197	0.0869	-0.2314	0.4987	0.047	0.2297	0.2934	-0.0043	0.4725	0.3325	0.4562	-0.1243	-0.5204	-0.3643	0.2499	-0.3107	0.4049	0.3849	-0.644	-0.1696	0.143	0.0959	0.0512	0.1834	0.2077	0.5204	0.2174	0.3847	-0.1475
19kHz															1	0.7082	-0.256	-0.268	0.4315	0.2598	-0.5144	-0.1552	-0.0953	-0.1294	0.021	-0.2217	-0.0095	-0.4753	-0.7582	-0.7999	0.1684	-0.5151	0.2877	0.2502	0.6417	-0.3125	0.5605	0.3195	-0.5081	-0.427	0.3431	0.1616	0.3015	0.3011	-0.0644	-0.5008	0.142	-0.5531	-0.3119
20kHz																1	-0.67	0.1923	0.6937	0.7551	-0.883	0.0084	0.2856	0.1437	0.3696	0.1489	0.2145	-0.1596	-0.7357	-0.7362	0.29	0.1515	0.5447	0.7216	0.7481	-0.0854	0.4748	0.5218	-0.338	-0.2041	-0.3068	-0.0668	0.5395	0.3415	0.4972	-0.0648	0.5947	-0.0413	-0.0802
21kHz																	1	-0.8022	-0.6287	-0.644	0.624	-0.0632	-0.071	0.0149	-0.7504	-0.4717	-0.3403	-0.5051	0.1659	0.3091	-0.3405	-0.1666	-0.6359	-0.2814	-0.3994	-0.546	0.2297	-0.3513	0.0153	0.1113	0.585	0.3739	-0.6474	-0.6133	-0.443	0.1254	-0.5069	0.1109	0.0228
22kHz																		1	0.5086	0.4578	-0.3008	0.36	0.1765	0.2274	0.7209	0.5023	0.4283	0.7865	0.309	0.0743	0.4424	0.3951	0.5938	-0.0763	0.0996	0.7697	-0.5831	0.0973	0.1549	0.1954	-0.7812	-0.6571	0.3553	0.4435	0.4133	0.0699	0.3024	0.1519	0.0507
23kHz																			1	0.871	-0.833	0.582	0.4487	0.6582	0.4799	0.4065	0.7434	0.3123	-0.2515	-0.4262	0.8714	0.2701	0.7149	0.3147	0.6935	0.3413	0.1664	0.592	-0.4074	-0.2264	-0.4791	-0.352	0.3781	0.4125	0.5146	0.0391	0.5606	0.096	-0.4391
24kHz																				1	-0.8952	0.4036	0.4784	0.5876	0.4979	0.6205	0.7416	0.3559	-0.228	-0.2316	0.6923	0.4991	0.5277	0.6512	0.6009	0.2932	0.2308	0.7556	-0.2516	-0.2968	-0.5532	-0.092	0.5112	0.3622	0.6972	0.3151	0.8007	0.3287	-0.3222
25kHz																					1	-0.4166	-0.5978	-0.4189	-0.2237	-0.2737	-0.5524	-0.0821	0.5905	0.5304	-0.5107	-0.3711	-0.7157	-0.74	-0.5521	-0.2129	-0.2485	-0.529	0.1138	0.2741	0.3542	0.0472	-0.3	-0.142	-0.4227	0.051	-0.534	-0.0294	0.3908
26kHz																						1	0.7952	0.7796	-0.1557	0.0452	0.6468	0.3297	0.0479	-0.0152	0.6558	0.5003	0.669	0.0193	-0.0225	0.4954	-0.2954	-0.0416	0.1719	0.1285	-0.3326	-0.3912	-0.4605	-0.3307	0.0246	-0.0305	-0.1064	0.1795	-0.506
27kHz																							1	0.6538	-0.3031	-0.141	0.3473	-0.0186	-0.3551	-0.243	0.2927	0.7623	0.6641	0.5305	0.0224	0.1811	-0.0403	-0.0994	0.3099	0.3152	-0.4171	-0.2718	-0.4653	-0.5866	0.1759	0.0857	-0.0126	0.3508	-0.196
28kHz																								1	0.1134	0.2547	0.6609	0.1956	0.0963	-0.0238	0.7881	0.6119	0.3508	0.1775	0.3964	0.0976	0.2058	0.3527	-0.3266	0.1427	-0.5021	-0.3689	-0.0993	-0.0803	0.5239	0.5039	0.3616	0.6226	-0.2487
29kHz																									1	0.6723	0.311	0.5561	0.2743	-0.0125	0.4429	0.0975	0.1439	-0.027	0.5403	0.3023	-0.0259	0.5342	-0.4304	-0.0462	-0.6453	-0.4258	0.8653	0.8837	0.7107	0.3472	0.7151	0.2432	0.2293
30kHz																										1	0.7275	0.7873	0.5183	0.505	0.5281	0.219	-0.0695	0.1457	0.1632	0.509	-0.1338	0.7771	-0.1289	-0.5092	-0.3648	0.1551	0.6677	0.6332	0.5399	0.4852	0.7667	0.3121	-0.2731
31kHz																											1	0.668	0.272	0.2436	0.8709	0.2785	0.3645	0.1394	0.2105	0.605	-0.1327	0.6614	-0.1169	-0.515	-0.2621	0.0317	0.2206	0.2995	0.31	0.1974	0.4976	0.1637	-0.7218
32kHz																												1	0.6932	0.594	0.4761	0.2369	0.2079	-0.2218	-0.2142	0.89	-0.6857	0.2829	0.2573	-0.2262	-0.4348	-0.1832	0.2952	0.4285	0.2046	0.1636	0.2976	0.1146	-0.2934
33kHz																													1	0.8869	0.1709	0.0374	-0.4311	-0.6133	-0.4283	0.4279	-0.5167	0.0295	0.1107	-0.0213	-0.1286	-0.0606	0.0405	0.2255	0.0275	0.3979	0.0169	0.2865	0.0022
34kHz																														1	-0.0549	0.1118	-0.5433	-0.3375	-0.6534	0.377	-0.4917	0.034	0.3769	-0.1745	0.0661	0.3129	-0.0957	-0.0375	-0.1081	0.3895	-0.0189	0.2676	-0.1003
35kHz																															1	0.1884	0.4392	-0.0319	0.5332	0.3895	0.0721	0.6057	-0.4791	-0.2845	-0.3696	-0.3048	0.2722	0.4277	0.4345	0.2011	0.4847	0.2006	-0.5397
36kHz																																1	0.3349	0.534	0.0096	0.1732	-0.0799	0.0432	0.2721	0.4866	-0.7698	-0.3543	-0.1194	-0.3374	0.5899	0.6068	0.3278	0.7957	0.2441
37kHz																																	1	0.2493	0.2456	0.5048	-0.2711	-0.073	0.1713	0.1619	-0.4608	-0.5496	-0.0869	-0.0366	0.0937	-0.3954	-0.0079	-0.1706	-0.2768
38kHz																																		1	0.3147	-0.191	0.4392	0.4021	0.0726	-0.1041	-0.2551	0.2686	0.2107	-0.169	0.4574	0.2591	0.5253	0.3114	0.0137
39kHz																																			1	-0.3462	0.7148	0.6156	-0.8573	-0.0798	-0.3332	-0.278	0.6227	0.5611	0.6744	0.2347	0.6645	0.1962	0.0653
40kHz																																				1	-0.8376	0.0289	0.4974	-0.2033	-0.3026	-0.208	0.0283	0.1957	-0.0995	-0.2352	-0.0048	-0.1928	-0.4566
41kHz																																					1	0.4673	-0.7438	-0.1223	0.1425	0.2411	0.2929	0.1031	0.403	0.3321	0.4379	0.2498	0.1398
42kHz																																						1	-0.5632	-0.6606	-0.1435	0.3158	0.744	0.6391	0.6123	0.4338	0.8975	0.2386	-0.358
43kHz																																							1	0.1516	0.0452	0.1361	-0.5319	-0.5831	-0.4892	-0.3025	-0.5049	-0.173	-0.0579
44kHz																																								1	-0.5274	-0.7328	-0.369	-0.402	0.177	0.214	-0.3133	0.4478	0.7562
45kHz																																									1	0.7302	-0.3182	-0.2233	-0.7862	-0.5245	-0.4984	-0.6627	-0.4126
46kHz																																										1	0.015	-0.1216	-0.3466	-0.0646	0.0501	-0.2659	-0.4099
47kHz																																											1	0.909	0.6476	0.3041	0.8306	0.1004	0.1387
48kHz																																												1	0.4522	0.1147	0.6347	-0.0932	-0.0185
49kHz																																													1	0.7771	0.8745	0.7619	0.3619
50kHz																																														1	0.6359	0.946	0.3942
51kHz																																															1	0.5016	0.0258
52kHz																																																1	0.4451
53kHz																																																	1
54kHz
55kHz
[truncated: 2 more columns]
